# Supplementary material for: Short-term mortality prediction in children with gastrointestinal congenital anomalies using a random forest classifier
Source: Pediatr Res. 2025 Sep 15;99(3):909–14. doi: 10.1038/s41390-025-04378-2 (PMC13021500; doi:10.1038/s41390-025-04378-2)
Supplement: Supplementary file 2 — Supplementary Material [file 41390_2025_4378_MOESM2_ESM.xlsx]

## Sheet: Sheet1
Table S2. Description of Variables included in the Random Forest Classifier
No.	Variable Name	Item Description	Values
1	income	Country of residence – World Bank classification by income	LIC=low-income country
			MIC=middle-income country
			HIC=high-income country
2	continent	Continental geographical location	Asia
			Africa
			America
			Oceania
			Europe
3	gest_age	Gestational age at birth	22-42
			unknown
4	age_at_pres	Age at presentation (in hours)	0 for neonates born within the centre
			calculated values for older patients
			unknown
5	gender	Gender	Male
			Female
			Ambiguous
			Unknown
6	weight	Weight at presentation	In kilograms (kg) on the day of presentation, with one decimal place
7	other_anomalies	Does the patient have another anomaly in addition to the study condition?	Yes
			No
8	home_to_institution	Distance from the patient's home to the hospital	In kilometres (km), rounded to the nearest kilometre
9	antenatal_ultrasound	Antenatal ultrasound undertaken?	Yes: study condition diagnosed
			Yes: problem identified but study condition not
			diagnosed
			Yes: no problem identified
			No
10	delivery	Type of delivery	Vaginal (spontaneous)
			Vaginal (induced)
			Caesarean section (elective)
			Caesarean section (urgent/non-elective)
			Unknown
11	septic_arrival	Was the patient septic on arrival to the hospital?	Yes
			No
12	hypovolaemia2_a1c	Was the patient hypovolaemic on arrival to the hospital?	Yes
			No
13	hypother_arrival	Was the patient hypothermic on arrival to the hospital?	Yes
			No
14	central_ven	Did the patient receive central venous access?	Yes
			No
15	time_interv	Time from arrival at the hospital to primary intervention	NA if no intervention was undertaken
			Time in hours if the intervention took place
16	treatment_type	Type if treatment received	Medical (conservative treatment or palliative care)
			Surgical (at least one surgical intervention)
17	asa_score	American Society of Anaesthesiologists (ASA) Score at the time of primary intervention	1. Healthy person
			2. Mild systemic disease
			3. Severe systemic disease
			4. Severe systemic disease that is a constant threat to life
			5. A moribund patient who is not expected to survive without the operation
			6 Not applicable - no intervention
18	checklist	Was a Surgical Safety Checklist used at the time of primary intervention?	Yes
			No: but it was available
			No: it was not available
			Not applicable: a conservative primary
			intervention was undertaken
			Not applicable: no surgery or primary
			intervention undertaken
19	post_op_abs	Total duration of antibiotics following primary intervention	In days, including the day of the primary intervention and the day
			antibiotics were stopped; both intravenous and oral antibiotics were considered
20	blood_transfusion	Did the patient receive a blood transfusion?	Yes: not cross-matched.
			Yes: cross-matched.
			No: not required.
			No: it was required but not available.
21	ventilation	Did the patient require ventilation?	Yes and it was given
			Yes, but it was not available
			No
22	pn1	Did the patient require parenteral nutrition?	Yes and it was given
			Yes and it was sometimes available, but less than required
			Yes, but it was not available
			No
23	alive_post_intervention	Was the patients still alive 30 days following primary intervention or 30 days post admission, if no intervention took place?	Yes
			No
24	complic_diagnosed	Were any complications diagnosed during the follow-up period (surgical site infection, full thickness wound dehiscence, need to unplanned reintervention)?	Yes
			No
25	oesophageal_atresia	Was the patient’s study condition oesophageal atresia?
26	CDH	Was the patient’s study condition congenital diaphragmatic hernia?	Yes
			No
27	intestinal_atresia	Was the patient’s study condition intestinal atresia?	Yes
			No
28	gastroschisis	Was the patient’s study condition gastroschisis?	Yes
			No
29	exomphalos_omphalocele	Was the patient’s study condition exomphalos or omphalocele?	Yes
			No
30	ARM	Was the patient’s study condition an anorectal malformation?	Yes
			No
31	HD	Was the patient’s study condition Hirschsprung’s disease?	Yes
			No
